# Supplementary material for: Cause and Effect Analysis between Influencing Factors Related to Environmental Conditions, Hunting and Handling Practices and the Initial Microbial Load of Game Carcasses
Source: Foods. 2022 Nov 20;11(22):3726. doi: 10.3390/foods11223726 (PMC9689144; doi:10.3390/foods11223726)
Supplement: Supplementary file 1 [file foods-11-03726-s001.zip]

Archive with 1 entries (1 files):
- foods-2002382-supplementary.pdf
